# Supplementary material for: Repeated stress to the skin amplifies neutrophil infiltration in a keratin 17- and PKCα-dependent manner
Source: PLoS Biol. 2024 Aug 19;22(8):e3002779. doi: 10.1371/journal.pbio.3002779 (PMC11361748; doi:10.1371/journal.pbio.3002779)
Supplement: S1 Table — Antibodies utilized in immunofluorescence, proximity ligation assay (PLA), and western blotting. (XLSX) [file pbio.3002779.s007.xlsx]

## Sheet: Suppl. Table 1. Antibodies
Supplemental Table 1. List of antibodies used in this study.
Antigen	Host species	Company and catalog number	Dilution
Immunofluorescence
K14	chicken	BioLegend #906004	1:1000
K17	rabbit		1:1000
Ly6g (Phycoerythrin conjugated)	rat	BioLegend #127607	1:100
PKCα	mouse	Santa cruz #8393	1:200
Phospho-PKCα (T638)	rabbit	Novus #NBP2-66799	1:500
Phospho-PKCα (S657)	rabbit	Abcam #180848	1:1000
E-cadherin	rabbit	Cell Signaling Technology #3195S	1:1000
Desmoplakin 1& 2	mouse	Millipore #CBL173	1:1000
CXCL1	rabbit	Abcam #ab86436	1:1000
HRH2	rabbit	Bioss #BS-6664R	1:500
OAS1	rabbit	Proteintech #14955-1-AP	1:200
chicken IgY (Alexa 647 conjugated)	goat	Abcam #150171	1:1000
rabbit IgG (Alexa 647 conjugated)	goat	Jackson ImmunoResearch #111-607-003	1:400
ms IgG (Alexa 647 conjugated)	goat	Jackson ImmunoResearch #115-605-146	1:400
rabbit IgG (Alexa 594 conjugated)	goat	Thermo Fisher Scientific #A11037	1:1000
ms IgG (Alexa 594 conjugated)	goat	Fisher Scientific #A11032	1:1000
rabbit IgG (Alexa 488 conjugated)	goat	Abcam #150077	1:1000
mouse IgG (Alexa 488 conjugated)	goat	Jackson ImmunoResearch #115-545-003	1:400
Proximity ligation assays (PLA)
K17	rabbit		1:1000
Phosho-PKCα (S657)	rabbit	Abcam #180848	1:1000
GFP	rabbit	Invitrogen A11122	1:500
PKCα	mouse	Santa Cruz #8393	1:200
RACK1	mouse	Santa Cruz #17754	1:200
Western blotting
K17	rabbit		1:1000
Histone H3	rabbit	Cell Signaling Technology #9715	1:1000
β-Actin	rabbit	Cell Signaling Technology #4967	1:1000
Phosho-PKCα (T638)	rabbit	Novus #NBP2-66799	1:1000
PKCα	mouse	Santa cruz #8393	1:500
K17	mouse	Santa cruz #393002	1:1000
RACK1	mouse	Santa cruz #17754	1:1000
Phospho-JNK (Thr183/Tyr185)	mouse	Cell signaling Technology #9255	1:1000
rabbit IgG (HRP linked)	goat	Cell Signaling Technology #7074P2	1:3000
mouse IgG (HRP linked)	goat	Cell Signaling Technology #7076P2	1:3000
