# Supplementary material for: Repeated stress to the skin amplifies neutrophil infiltration in a keratin 17- and PKCα-dependent manner
Source: PLoS Biol. 2024 Aug 19;22(8):e3002779. doi: 10.1371/journal.pbio.3002779 (PMC11361748; doi:10.1371/journal.pbio.3002779)
Supplement: S2 Table — Legend: K14h-K17r-K17t: Chimeric construct consisting of the head domain of K14 and the rod and tail domains of K17; K17h-K14r-K14t: Chimeric construct consisting of the head domain of K17 and the rod and tail domains of K14. (XLSX) [file pbio.3002779.s008.xlsx]

## Sheet: Suppl. Table 2. Primers
Supplemental Table 2. Oligonucleotide primer sequences used when making K17-K14 chimeric cDNAs and conducting qRT-PCR assays.
Primer Name	Species	FWD/ REV	Sequence (5'-->3')	Restriction site	Notes
K14h-K17r-K17t chimeragenesis
5-XhoI_K14	Mouse	forward	aaactcgagATGGCCACCTGC	XhoI	Primer A for chimeragenesis and insertion into vector backbone
5-17rodtail_3-14head	Mouse	reverse	GTTCTGCATGGTGGCCTTCTCACTGCCCACCAGGAG	None	Primer B for chimeragenesis
5-14head_3-17rodtail	Mouse	forward	CTCCTGGTGGGCAGTGAGAAGGCCACCATGCAGAAC	None	Primer C for chimeragenesis
K17_3-HindIII	Mouse	reverse	aaaaagcttTTAACGGGTGGT	HindIII	Primer D for chimeragenesis and insertion into vector backbone
K17h-K14r-K14t chimeragenesis
5-XhoI_K17	Mouse	forward	aaactcgagATGACCACCACC	XhoI	Primer A for chimeragenesis and insertion into vector backbone
5-14rodtail_3-17head	Mouse	reverse	GTTCTGCATGGTCACTTTCTCCCCTCCAGCCAGCAG	None	Primer B for chimeragenesis
5-17head_3-14rodtail	Mouse	forward	CTGCTGGCTGGAGGGGAGAAAGTGACCATGCAGAAC	None	Primer C for chimeragenesis
K14_3-HindIII	Mouse	reverse	aaaaagcttTTAGTTCTTGGT	HindIII	Primer D for chimeragenesis and insertion into vector backbone
qRT-PCR
CXCR3 FWD	Human	forward	CCACCTAGCTGTAGCAGACAC
CXCR3 REV	Human	reverse	AGGGCTCCTGCGTAGAAGTT
RPS18 FWD	Human	forward	GCGGCGGAAAATAGCCTTTG
RPS18 REV	Human	reverse	GATCACACGTTCCACCTCATC
