# Supplementary material for: Repeated stress to the skin amplifies neutrophil infiltration in a keratin 17- and PKCα-dependent manner
Source: PLoS Biol. 2024 Aug 19;22(8):e3002779. doi: 10.1371/journal.pbio.3002779 (PMC11361748; doi:10.1371/journal.pbio.3002779)
Supplement: S3 Table — Corresponding sample numbers indicating CM collected from the same experimental batch. Legend: *Blue: Values below limit of detection; *Red: Values above the highest standards. (XLSX) [file pbio.3002779.s009.xlsx]

## Sheet: Suppl. Table 3. ELISA
Supplemental Table 3. ELISA data for chemokines and cytokines analyzed in conditioned medium (CM) from A431 keratinocytes.
Gene	Analyte (pg/ml)	Sample #	Media only	Parental, Acet	Parental, TPA	KRT17 KO, Acet	KRT17 KO, TPA
Multiplexing ELISA conducted by RayBiotech, Inc (Measurements performed in quadruplicates)*
GRO	CXCL1/2/3	1	0	70250.9	86127.9	72195.9	78676.6
		2	778.4	88013.8	97103.2	85033.8	86403
ENA-78	CXCL5	1	1.1	0	7.2	0	2.1
		2	0	0	3.7	0	0
GCP-2	CXCL6	1	0.3	0.5	1	0	1
		2	0.2	0	0.1	0	0
IL-8	CXCL8	1	16.2	120.5	1491.3	163	1391.5
		2	0	102.8	1263.5	210.4	1522.6
MIG	CXCL9	1	0	15	51.5	9.6	46.7
		2	0	0	67.9	0	50.5
I-TAC	CXCL11	1	9.4	18.3	74.1	3.6	36.9
		2	9.2	0	63	0	37.6
SDF-1a	CXCL12	1	0	0	36.7	0	6.2
		2	0	3.4	0	19.2	0
MCP-1	CCL2	1	4.2	6.7	13.6	2.7	10.1
		2	0	0	1.4	1.6	0
RANTES	CCL5	1	1.5	416.6	763.7	345.1	597
		2	1.2	302.9	793.6	348.2	604.8
MIP-3a	CCL20	1	1.7	1.3	14.3	3.7	36.1
		2	1.9	0	45	1.5	90.8
G-CSF	G-CSF	1	0	3.6	124.4	24.8	233.3
		2	0	3.1	197.1	11.7	223.6
GM-CSF	GM-CSF	1	69.3	63	508.2	65.9	866
		2	44.1	49.2	392.1	62.3	886.4
TGFb1	TGFb1	1	4403.5	4094.1	7514.3	3944	9275.2
		2	4536.8	4903.9	4036.8	4189.7	4187.4
TNFa	TNFa	1	48.9	52	123.8	42.8	85.8
		2	53.7	47.6	152.6	47.8	87.4
IFNg	IFNg	1	0	0	21.3	0	0
		2	0	0	0	0	0
IL-1a	IL-1a	1	0	21.9	61.3	50.5	139.9
		2	0	0	56.4	49.4	133
IL-36a	IL-36a	1	0	4.9	5.8	1.6	3.5
		2	0	0	0	0	0
IL-6	IL-6	1	4.5	112.5	4583	407.5	3049.9
		2	11.3	67.9	3221.3	340	2150.7
IL-20	IL-20	1	0	0	0	0	19.3
		2	0	0	0	0	0
ELISA conducted by UM Immunology Core (Measurements performed in duplicates)
GROa	CXCL-1	3	26	720	26652	1124	16796
		4	101	860	30093	1406	20764
		5	0	1284	22499	1275	18155
GROb	CXCL-2	3	0	10	122	2	78
		4	0	0	230.151	0	153.638
		5	1.097	0	244.063	0	160.242
MIG	CXCL9	3	12	0	68	12	0
		4	12	34.578	54.5015	29.5535	49.516
