# Supplementary material for: Repeated stress to the skin amplifies neutrophil infiltration in a keratin 17- and PKCα-dependent manner
Source: PLoS Biol. 2024 Aug 19;22(8):e3002779. doi: 10.1371/journal.pbio.3002779 (PMC11361748; doi:10.1371/journal.pbio.3002779)
Supplement: S4 Table — Complete list of significantly up-regulated genes at 6 h after dual TPA treatment of ear skin, 24 h apart, in WT and Krt17-/- mice. (Cutoff: Adjusted P < 0.01, Fold change>8). (XLSX) [file pbio.3002779.s010.xlsx]

## Sheet: Suppl. Table 4. Bulk upregulate
Supplemental Table 4. Genes significantly upregulated at 6h after dual TPA TX in WT and Krt17-/- mouse skin.
WT only (441)	Both genotypes (268)	Krt17-/- only (60)
Gm15511	C920009B18Rik	A630035G10Rik
Gm47043	ENSMUSG00000120024.1	Gm23686
Ankrd66	Csf1r-ps	Myrfl
ENSMUSG00000120851.1	Lilrb4b	Gm15433
Slc2a6	Nlrp12	Gm37359
Ccl6	Ankk1	Gm26143
ENSMUSG00000121264.1	Pla2g4d	S100a2
Angptl4	1700112H15Rik	Fosl1
Gm37113	Treml2	C2cd4b
Fcgr3	Stfa2	Pla2g4e
Gm13400	Mir511	Chil3
Icos	ENSMUSG00000120542.1	Cd5l
Siglecf	ENSMUSG00000120622.1	Amn
Igsf6	Ugt1a10	Ighv1-64
Sirpb1a	Gm7897	Hbegf
Cyp7b1	Gad1	Gm5364
Rbpj-ps3	Tm4sf19	Arc
Gm6566	Krt6b	Gm16086
Olfm4	Gm2245	Igf2bp1
Gm49428	Gpx2	Gm10425
Tigit	Ceacam10	Fgf3
Gm5650	Tslp	Gm49035
4930459C07Rik	Sprr2a3	Gm17173
Cd8a	Htr7	Dthd1
ENSMUSG00000121276.1	Tcf23	Ptgs2
Mmp8	Prss27	Gm30339
Slc7a8	Gm38335	Uox
Tyrobp	Car4	Gm29340
Ly6a2	Krt16	Gm37567
Gm29483	Lilrb4a	Clec4a4
Slc11a1	Mroh4	Wfdc12
ENSMUSG00000119983.1	B430306N03Rik	Tpo
Gm48786	Mmp3	1700065I16Rik
Gm22061	Gjb6	Pspn
4931406B18Rik	Slc36a3	Sprr2j-ps
Slc17a6	Slpi	Egr4
Gm37645	Tlr13	ENSMUSG00000120878.1
Omg	Chil4	Gm47564
Ubash3a	Tfec	Slc5a8
Lin28a	Gm46224	Fxyd4
Bst1	Gm2965	Sprr2i
Klk1b27	Gm38275	Ccr3
Gm48106	Ccl7	Foxd4
Gm37800	Gm19345	Syt6
Gm26626	Csta3	Snora69
E230032D23Rik	Il4ra	ENSMUSG00002076636.1
Samsn1	Ccl12	Klk9
Gm18342	Nmrk2	BC035044
Gm15459	Mmp1b	Gm22771
Gm50345	Cd177	Ccl20
Evi2	Gm49368	Gm47985
Cd6	Sprr2e	Halr1
Gm11714	Sprr2a1	Gm44814
Coro1a	2610528A11Rik	Ighv8-10
Pik3ap1	ENSMUSG00000120697.1	Lncenc1
Cxcr4	1700016P03Rik	Grpr
Cd22	4930579C12Rik	Areg
Serpinb1b	Gm2682	Gm47128
Gm38171	Csf3	Gm13645
Gm47682	Gpr65	Has1
Gm5733	Gzmb
Anxa11os	C130050O18Rik
Acat3	Sprr2a2
Tubb6	Gm38575
Mir146b	1200007C13Rik
Sla	Gm5149
ENSMUSG00000120384.1	Timp1
Mmp13	Klk6
Gm28068	ENSMUSG00000120488.1
Lhx1	Abcb11
Ccr7	Gsdmc
Gm12606	Cd300lb
Gm19696	Gm8307
Pira1	Gm14010
Sycp2	Gm37168
Gsdme	4930430E12Rik
Gm8116	Msx3
G530011O06Rik	Gm16096
Ccl4	Treml4
Plac8	Atp6v0d2
ENSMUSG00000121099.1	Ddah1
5830432E09Rik	Socs3
Gm12708	Clec4e
1700102H20Rik	5830415G21Rik
Cd101	Has3
Gm44165	Il10
Pira12	Cass4
Mrgpra2a	Rtn4rl2
1700019L13Rik	Grm6
Rgs1	Mcpt1
Smox	Cd14
Gm40645	Gm20610
Spink12	Lce3c
Clec4a2	Gm5414
ENSMUSG00002075978.1	F7
Lrrc25	Sprr2d
Batf	Nrg1
Lst1	Gm35808
Ifitm1	Csf3r
5430425K12Rik	F10
Clec4a3	Gm13546
Gm40915	Ccl2
ENSMUSG00000120147.1	Mcpt8
Itgb2l	Gm2629
Gm20234	Upp1
Ms4a4c	Gsdmc2
Cnr2	S100a8
Gm13821	Plaur
Ccl17	Fcgr1
Fcgr2b	Steap1
Il4i1	Ccr5
Slc16a3	Slc13a3
Gm4891	Adam8
ENSMUSG00000120159.1	Gm47719
Gm28809	Stfa1
ENSMUSG00000121091.1	Cstdc6
Gm49249	AU022793
Tmprss11g	Dntt
Mmp25	Ms4a4a
Gm49888	Saa1
Gm45805	S100a9
C5ar2	Cdhr1
Gm1647	1700012B09Rik
Klk14	ENSMUSG00000120067.1
Gm6201	Hk3
Oasl2	Gm6342
Fpr1	Klk13
Ifi209	Olr1
AU019990	Lce3d
Tmem156	Lpo
Siglecl1	Itgam
Ccl8	Clec7a
B3gnt7	C78197
Tnfrsf26	C3ar1
Gm16315	Gm6209
Tlr1	Havcr1
Il13	Gm568
Siglece	Cxcr1
1600010M07Rik	Gm37199
A530030E21Rik	Antxrl
Gm44888	Gm13655
Cd33	Gm25696
Cebpe	Mir155hg
ENSMUSG00000120937.1	Gm32515
Mgam	U90926
ENSMUSG00000120668.1	Cxcr2
Gm37975	Vmn1r210
4833407H14Rik	Spink7
Kcnh4	Sell
Arg2	Gm42602
Gm12250	Btbd17
Th	Nppb
Gm17230	Tarm1
Pilra	Gsdmc3
Gm13822	ENSMUSG00000121069.1
Plek	Gm37131
Gm26576	Abca13
Mrgpra2b	Gm9458
Ceacam16	Krt6a
Tnfsf4	Cd80
Gpr15	Plekhg4
Dpys	Gm16556
ENSMUSG00000120744.1	Gm18445
Gm39363	Pdcd1lg2
ENSMUSG00000121234.1	Slc7a11
Raet1d	Gml2
Jakmip1	Gprc5a
Pik3r5	Mir7678
Ncf2	Sh2d5
B3gnt5	Lcn2
Abcc8	Saa2
Cytip	Pgap6
Csf2rb	Adamts4
Ppp1r3b	Bpifb1
Fcgr4	Fcrlb
Tnip3	Ccl9
Gm28192	Gm8459
Gm12596	Chil1
Gm43123	Gm48065
Gm30717	ENSMUSG00000106319.2
Klra2	Gm50419
ENSMUSG00000120077.1	Ankrd1
Tbxas1	Ch25h
Ccr2	Pom121l2
Hrh2	Trpm2
G930009F23Rik	Gm19510
P4ha3	Gm16549
Col6a4	Ms4a6d
Tnfrsf1b	ENSMUSG00000120676.1
4933412O06Rik	Gm7343
Gm29687	Epgn
Gm13293	Gm47567
E230025N22Rik	Psca
Wfdc17	Btf3-ps13
AI504432	Klk1
ENSMUSG00000120666.1	Gsdmc4
Gm44860	Mirt1
Mrc1	Alox8
4732465J04Rik	Cd300ld
Gm44776	C5ar1
D130058E05Rik	Sprr2h
Raet1e	Spp1
Cd300c2	Gm49928
Ccl3	Gjb2
Gm10309	Lce3e
Krt90	Aldh1a3
Nfe2	Gm20625
Cacna1b	Gm38237
C130026I21Rik	Gpr39
Adgrf1	Stat4
Adgrg3	Nlrp3
Trim30b	Atp1a3
ENSMUSG00000120446.1	Hsh2d
Gm15413	A630001O12Rik
ENSMUSG00002076074.1	Osm
Hand1	Ccr1
Zbp1	Gm11597
Cd300ld2	Mmp12
Hck	Cntn2
Glipr2	Saa3
Tal2	Fgf23
Phlda2	Il18rap
Spatc1	Gad1-ps
E230016K23Rik	Il6
Slfn4	Cyp4f18
Cd300c	Tnfsf14
ENSMUSG00000120495.1	Hdc
ENSMUSG00000120328.1	Gm43834
Ms4a6c	Il1b
Gml	Gpr151
Bcl2a1b	Cd300lf
Gm49300	Gm29686
Gm13657	Slfn1
Dok2	Il19
ENSMUSG00000121272.1	Gdf3
Gm49339	ENSMUSG00000120223.1
AB124611	Sprr2g
Gm8080	Htr1b
ENSMUSG00000120467.1	Bcl3
Fgr	Bcl2a1a
Hcls1	Gm13068
ENSMUSG00000120333.1	Stfa3
Foxf1	Msr1
Gm18787	Srgn
Fcrl1	Ocstamp
Rab44	ENSMUSG00000120356.1
A530032D15Rik	Sprr1b
1810073O08Rik	Elfn1
ENSMUSG00000120700.1	Il24
Clec4b2	Ptx3
Spef1l	Cd200r1
Snx20	Gm21011
Akr1b8	Rbp2
Ly6g	Gm39459
Gapt	Dcstamp
Pilrb1	Sirpb1c
Gm39321	Vmn1r198
Slc15a3	Mefv
Morrbid	Tnfrsf9
Gm6377	Gm26579
Gm43661	Gm9733
ENSMUSG00000120511.1	Nt5c1a
F630028O10Rik	Cxcl1
Sros1	Gm37498
Ifi214	Cstdc5
Oas1a	Rnd1
Gm43181	Sprr2f
B230303A05Rik	Arg1
Selp
Myo1f
Mirt2
Gm44659
Slfn10-ps
Ptger2
Aldh1a2
Clec4n
Lilra6
Gm20400
F5
1700011B04Rik
Gal
Smim45
2210406H18Rik
Clec4d
Eomes
Gm43215
Slc28a2
Pira13
Hmga2
Cd53
Gm10521
Gm46355
Gm12407
Slc39a14
Ripor2
Ctse
Cd300a
Ear6
AA467197
ENSMUSG00000120136.1
Gm19705
Gm48761
Vav1
Igfl3
Itgax
H60b
A530058O07Rik
Entpd3
Slamf6
Basp1
Cyth4
Rac2
ENSMUSG00000120115.1
Gm46189
Gm37703
Gm28981
Itgb2
Gm15821
Sfmbt2
Gm43660
Tmem163
Gpr35
Clec5a
ENSMUSG00002075844.1
Gfi1b
ENSMUSG00000120804.1
Vmn2r96
Gm31718
Amer2
Trim30c
Gpr84
Prok2
4933421A08Rik
Spib
Gm44861
Serpine1
Rptoros
Fpr2
ENSMUSG00000121163.1
Gm15956
Il1rl1
Syk
Trem1
Fcrla
Ntrk1
Gvin3
S1pr3
Gm38070
Platr7
Gm47015
Dnmt3l
Apon
Trem3
Tlr6
Themis2
Ly6c2
Mir142b
Pdpn
Muc20
Milr1
Pilrb2
Foxp3
Gm12047
Zfp951
4933432I03Rik
Gm38244
Soat2
Gm5150
ENSMUSG00000120408.1
Fcer1g
Relt
Il27
Gm42793
Lcp2
Mmp9
Runx2os2
Ngp
2810403G07Rik
Gm35147
2610028E06Rik
E230014E18Rik
Cpn1
Rps18-ps2
Trim30d
Lair1
Adm2
Gm15247
ENSMUSG00000121051.1
Mir5104
Gm47148
Gm36287
ENSMUSG00000120964.1
Glipr1
2610318N02Rik
Mcemp1
Gm20100
Gm34589
Dhrs9
Gm30085
A630081D01Rik
A530046M15Rik
Itgb3
Mybpc3
AI839979
Gm18271
Nckap1l
Tnc
Tmem179
1700001K23Rik
Gm8013
Ccrl2
Clec12a
ENSMUSG00000120457.1
Mpeg1
4930445E18Rik
Stx11
Lcp1
Gm34086
Gm26535
Gm37691
Gm34983
Gm10184
Emilin2
Gm34425
Ppbp
Scimp
Gm33370
Dppa3
Mir142hg
Il21r
Gm39556
Slc36a3os
Pira2
Slfn2
Mboat4
Olfr372
Tlr8
Gm38062
Fgf5
Gm29282
Cd84
