# Supplementary material for: Repeated stress to the skin amplifies neutrophil infiltration in a keratin 17- and PKCα-dependent manner
Source: PLoS Biol. 2024 Aug 19;22(8):e3002779. doi: 10.1371/journal.pbio.3002779 (PMC11361748; doi:10.1371/journal.pbio.3002779)
Supplement: S5 Table — Complete list of significantly down-regulated genes at 6 h after dual TPA treatment of ear skin, 24 h apart, in WT and Krt17-/- mice. (Cutoff: Adjusted P < 0.01, Fold change>8). (XLSX) [file pbio.3002779.s011.xlsx]

## Sheet: 5. Bulk downregulate
Supplemental Table 5. Genes significantly downregulated at 6h after dual TPA TX in WT and Krt17-/- mouse skin.
WT only (199)	Both genotypes (23)	Krt17-/- only (21)
Car14	Tcap	Ubxn10
AI838599	Nlgn1	Cntnap2
Scgb1a1	Foxo6os	Gbp10
Lce1m	ENSMUSG00000120743.1	Cabp7
Gm16758	Gng13	Upk3b
Cacng6	Prr32	Gm10024
Rpl19-ps3	Bpifb2	Mir6236
Skint6	Smco1	Gm15564
Lrrtm1	Map3k7cl	Gm10649
Hsd17b13	Gm4265	Mup5
Grid2	Tmem233	Gm7001
Plcd4	Alkal2	A330032B11Rik
4930481A15Rik	Gm10318	Cldn22
Klhl38	Gm34654	Mrgprg
Cmtm5	Frem3	Tnfrsf17
Azgp1	Inmt	Ros1
Igdcc3	ENSMUSG00000120552.1	D830013O20Rik
2310016D23Rik	Hamp2	Syt1
Gpr165	Gkn3	Avp
Plekhd1	Lrrc30	2310020H05Rik
Slitrk1	Gabra1	Gm17130
Aoc3	Gm18589
Igfn1	Insyn2b
Gm10100
Hhip
Slc28a1
Gsta3
Krtap3-3
Retn
Skint3
Gm45218
Adipoq
Clic6
Mettl11b
Asb12
Ky
Stmn3
Sgo2b
9430037G07Rik
Gm26703
Gm14261
Acsm5
H2-M6-ps
Ibsp
Chaer1
Uckl1os
Gm34280
Klhl31
2610028H24Rik
Nell2
Tmem100
Gm15606
Gpr1
Hba-a2
Gpha2
Kcnh8
Lgi1
Nkain4
Nat8f3
Nnat
Dnah3
Adra2c
Skint9
Rlbp1
Gm47723
4930428N03Rik
Gm28286
Gm6939
Slc7a10
Adra1b
Methig1
Ccdc60
Mettl21e
Gm9885
2210020O09Rik
ENSMUSG00000120563.1
Gm48633
Zfp872
Trp53cor1
Pkhd1l1
Acsm1
Mt4
2900079G21Rik
Vsig4
Rimklb
Rab3b
Lrp2
Gm31305
Gm12224
Pdgfrl
Casq1
Frmpd4
Xkr9
Lrtm1
Gm19554
Lao1
Yipf7
Ces1f
Slc38a3
Gm37269
Doc2b
Bhmt
ENSMUSG00000120815.1
Kcnh6
Gm3822
Trpc4
Ankef1
Nrip2
Myl10
Gm38351
Chat
Asb10
Grik1
ENSMUSG00000120472.1
Gm10272
Gm9918
Stmnd1
Pbld1
Gm29183
Grm7
Rxfp1
C530044C16Rik
Gm26761
A530016L24Rik
Gm12818
Ostn
Klb
Hrk
Adad2
Mrgprb11-ps
2410137M14Rik
Ddit4l
Opcml
Serpina4-ps1
Scd3
Hemgn
Gfra3
Slc15a5
Lrrc38
Sfrp2
Ryr3
4930456G14Rik
Abca6
Rab11fip4os1
Mylk4
Gm2675
Hsd3b6
Gm15723
Gdf10
Sult1a1
Zfp648
Nhlh1
Atcayos
Cthrc1
Ccdc13
Kcnc2
Gm29681
Mrgprb3
1810064F22Rik
Ntng1
Skint4
1700009J07Rik
Otogl
Cfd
Prr33
Tbata
Gm20634
4930567K12Rik
C6
Klhl33
Actc1
Mrln
Cidec
Tspear
Gsta1
Ampd1
ENSMUSG00000120158.1
Mstn
8430422M14Rik
Asb18
Phkg1
Gm10113
Gm50222
Sox6os
Gm28609
6330403K07Rik
Krtap12-1
Gm15756
Krtap3-2
Scn4b
Trhde
Gm15222
Fcer2a
Gm38137
Gm11433
Gm25596
Vmn2r29
Ms4a10
Pck1
