# Supplementary material for: Repeated stress to the skin amplifies neutrophil infiltration in a keratin 17- and PKCα-dependent manner
Source: PLoS Biol. 2024 Aug 19;22(8):e3002779. doi: 10.1371/journal.pbio.3002779 (PMC11361748; doi:10.1371/journal.pbio.3002779)
Supplement: S6 Table — The 441 genes that are up-regulated >8-fold (adj. P < 0.01) in the bulk RNAseq data set in WT, but not in Krt17-/-, mouse skin at 6 h after dual TPA Tx (24 h apart) were set aside as K17-dependent TAR genes. Their corresponding human gene homologs (253 genes) were identified and are listed in this table. (XLSX) [file pbio.3002779.s012.xlsx]

## Sheet: 6. Mouse to human homologs
Supplemental Table 6. Identification of 254 human gene homologs corresponding to the K17-dependent TAR genes discovered in mice.
TAR Differential Gene	Key (Mouse ID)	Genes Homology (Based on Jackson Lab Homology)
Ankrd66	44487028	ANKRD66
Slc2a6	44481660	SLC2A6
Ccl6	44476473	CCL15	CCL23
Angptl4	44482178	ANGPTL4
Fcgr3	44487954	FCGR2A
Icos	44488213	ICOS
Siglecf	44474956	SIGLEC14	SIGLEC5	SIGLEC8
Igsf6	44486193	IGSF6
Sirpb1a	44490335	SIRPB1	SIRPG
Cyp7b1	44481455	CYP7B1
Olfm4	44477616	OLFM4
Tigit	44490691	TIGIT
Cd8a	44474414	CD8A
Mmp8	44489073	MMP8
Slc7a8	44473175	SLC7A8
Tyrobp	44475700	TYROBP
Slc11a1	44472441	SLC11A1
4931406B18Rik	44474953	SIGLEC1	SIGLECL1
Slc17a6	44473349	SLC17A6
Omg	44477980	OMG
Ubash3a	44490899	UBASH3A
Lin28a	44475249	LIN28A
Bst1	44487162	BST1
Klk1b27	44488403	KLK1	KLK2	KLK3
Samsn1	44474217	SAMSN1
Evi2	44487859	EVI2B
Cd6	44487435	CD6
Coro1a	44472435	CORO1A
Pik3ap1	44482382	PIK3AP1
Cxcr4	44470930	CXCR4
Cd22	44486087	CD22
Serpinb1b	44473518	SERPINB1
Acat3	44470963	ACAT2
Tubb6	44483096	TUBB6
Mir146b	44488792	MIR146B
Sla	44480818	SLA
Mmp13	44476356	MMP13
Lhx1	44471387	LHX1
Ccr7	44480972	CCR7
Pira1	44488606	LILRB3
Sycp2	44481763	SYCP2
Gsdme	44472853	GSDME
Ccl4	44476475	CCL4	CCL4L1	CCL4L2
Plac8	44477848	PLAC8
Cd101	44487417	CD101
Pira12	44488602	LILRA1	LILRA2	LILRA3	LILRA4	LILRA6	LILRB3
Mrgpra2a	44489105	MRGPRX3	MRGPRX4
Rgs1	44481380	RGS1
Smox	44478981	SMOX
Clec4a2	44481465	CLEC4A
Lrrc25	44488635	LRRC25
Batf	44474589	BATF
Lst1	44488660	LST1
Ifitm1	44485954	IFITM1
Clec4a3	44481752	CLEC4A
Itgb2l	44485180	ITGB2
Cnr2	44472892	CNR2
Ccl17	44484745	CCL17
Fcgr2b	44487953	FCGR2A	FCGR2B	FCGR2C
Il4i1	44486347	IL4I1
Slc16a3	44478550	SLC16A3
Tmprss11g	44490767	TMPRSS11GP
Mmp25	44477990	MMP25
C5ar2	44487290	C5AR2
Klk14	44488420	KLK14
Oasl2	44489309	OASL2P
Fpr1	44475160	FPR1
Ifi209	44488221	IFI16
Tmem156	44490713	TMEM156
Siglecl1	44490332	SIGLECL1
Ccl8	44474377	CCL8
B3gnt7	44472403	B3GNT7
Tlr1	44472493	TLR1
Il13	44477197	IL13
Siglece	44490331	SIGLEC12	SIGLEC7	SIGLEC8	SIGLEC9
Cd33	44474952	CD33	SIGLEC6
Cebpe	44471816	CEBPE
Mgam	44482762	MGAM
Kcnh4	44482754	KCNH4
Arg2	44473335	ARG2
Th	44471188	TH
Pilra	44489880	PILRA	PILRB
Plek	44484360	PLEK
Mrgpra2b	44489107	MRGPRX3	MRGPRX4
Ceacam16	44487463	CEACAM16
Tnfsf4	44490775	TNFSF4
Gpr15	44488076	GPR15
Dpys	44475696	DPYS
Raet1d	44480591	RAET1G	RAET1L	ULBP2
Jakmip1	44477346	JAKMIP1
Pik3r5	44483351	PIK3R5
Ncf2	44476887	NCF2
B3gnt5	44472313	B3GNT5
Abcc8	44474665	ABCC8
Cytip	44482929	CYTIP
Csf2rb	44476114	CSF2RB
Ppp1r3b	44483562	PPP1R3B
Fcgr4	44481188	FCGR3A	FCGR3B
Tnip3	44490778	TNIP3
Tbxas1	44475231	TBXAS1
Ccr2	44476706	CCR2
Hrh2	44475726	HRH2
P4ha3	44484167	P4HA3
Col6a4	44480234	COL6A4P1	COL6A4P2
Tnfrsf1b	44485153	TNFRSF1B
Mrc1	44476821	MRC1
Raet1e	44480584	RAET1G	RAET1L
Cd300c2	44482454	CD300C
Ccl3	44476476	CCL18	CCL3	CCL3L1	CCL3L3
Krt90	44470832	KRT90P
Nfe2	44471922	NFE2
Cacna1b	44476734	CACNA1B
Adgrf1	44474066	ADGRF1
Adgrg3	44482939	ADGRG3
Trim30b	44490856	TRIM5
Hand1	44488151	HAND1
Zbp1	44491010	ZBP1
Cd300ld2	44482449	CD300LD
Hck	44481792	HCK
Glipr2	44480193	GLIPR2
Tal2	44472412	TAL2
Phlda2	44483372	PHLDA2
Spatc1	44490499	SPATC1
Slfn4	44490393	SLFN12	SLFN12L
Cd300c	44482447	CD300C
Ms4a6c	44477111	MS4A6A	MS4A6E
Gml	44488058	GML
Bcl2a1b	44487123	BCL2A1
Dok2	44476355	DOK2
AB124611	44487218	C19orf38
Fgr	44472595	FGR
Hcls1	44475317	HCLS1
Foxf1	44480635	FOXF1
Fcrl1	44485213	FCRL1
Rab44	44474396	RAB44
Snx20	44477045	SNX20
Akr1b8	44473991	AKR1B10	AKR1B15
Gapt	44488021	GAPT
Pilrb1	44489882	PILRB
Slc15a3	44490344	SLC15A3
Morrbid	44488964	MIR4435-2HG
Ifi214	44488220	IFI16
Oas1a	44489303	OAS1
Selp	44477858	SELP
Myo1f	44482361	MYO1F
Ptger2	44474427	PTGER2
Aldh1a2	44470708	ALDH1A2
Clec4n	44481464	CLEC6A
Lilra6	44488600	LILRA1	LILRA2	LILRA3	LILRA4	LILRA6	LILRB3
F5	44472034	F5
Gal	44478121	GAL
Smim45	44490428	SMIM45
Clec4d	44487522	CLEC4D
Eomes	44471436	EOMES
Slc28a2	44472609	SLC28A2
Pira13	44488601	LILRA1	LILRA2	LILRA3	LILRA4	LILRA6	LILRB3
Hmga2	44478386	HMGA2
Cd53	44486576	CD53
Slc39a14	44486660	SLC39A14
Ripor2	44475168	RIPOR2
Ctse	44487604	CTSE
Cd300a	44482453	CD300A
Ear6	44490175	RNASE2	RNASE3
AA467197	44486675	C15orf48
Vav1	44490941	VAV1
Igfl3	44488237	IGFL2	IGFL3	IGFL4
Itgax	44482035	ITGAX
Entpd3	44476075	ENTPD3
Slamf6	44486058	SLAMF6
Basp1	44477652	BASP1
Cyth4	44476753	CYTH4
Rac2	44473964	RAC2
Itgb2	44485181	ITGB2
Sfmbt2	44474634	SFMBT2
Tmem163	44472629	TMEM163
Gpr35	44477908	GPR35
Clec5a	44487525	CLEC5A
Gfi1b	44482396	GFI1B
Amer2	44482311	AMER2
Trim30c	44477812	TRIM5
Gpr84	44484275	GPR84
Prok2	44477196	PROK2
Spib	44490510	SPIB
Serpine1	44481492	SERPINE1
Fpr2	44475163	FPR2
Il1rl1	44474828	IL1RL1
Syk	44472895	SYK
Trem1	44490838	TREM1
Fcrla	44486768	FCRLA
Ntrk1	44470709	NTRK1
S1pr3	44475327	S1PR3
Dnmt3l	44471287	DNMT3L
Apon	44487050	APONP
Tlr6	44472492	TLR6
Themis2	44485183	THEMIS2
Pdpn	44489856	PDPN
Muc20	44489178	MUC20
Milr1	44488734	MILR1
Pilrb2	44489881	PILRA	PILRB
Foxp3	44475008	FOXP3
Soat2	44481190	SOAT2
Fcer1g	44475701	FCER1G
Relt	44483632	RELT
Il27	44488289	IL27
Lcp2	44481713	LCP2
Mmp9	44475238	MMP9
Cpn1	44474879	CPN1
Trim30d	44477822	TRIM5
Lair1	44488555	LAIR1	LAIR2
Adm2	44475299	ADM2
Glipr1	44477414	GLIPR1
Mcemp1	44488713	MCEMP1
Dhrs9	44474904	DHRS9
Itgb3	44476047	ITGB3
Mybpc3	44481278	MYBPC3
Nckap1l	44486477	NCKAP1L
Tnc	44471085	TNC
Tmem179	44480025	TMEM179
Ccrl2	44487415	CCRL2
Clec12a	44487514	CLEC12A
Mpeg1	44477893	MPEG1
Stx11	44479452	STX11
Lcp1	44471178	LCP1
Emilin2	44476249	EMILIN2
Ppbp	44486150	PPBP
Scimp	44490267	SCIMP
Dppa3	44487766	DPPA3
Il21r	44476107	IL21R
Pira2	44488599	LILRA1	LILRA2	LILRA3	LILRA4	LILRA6	LILRB3
Slfn2	44490395	SLFN12	SLFN12L
Mboat4	44476712	MBOAT4
Tlr8	44472489	TLR8
Fgf5	44473526	FGF5
Cd84	44486057	CD84
