# Supplementary material for: Repeated stress to the skin amplifies neutrophil infiltration in a keratin 17- and PKCα-dependent manner
Source: PLoS Biol. 2024 Aug 19;22(8):e3002779. doi: 10.1371/journal.pbio.3002779 (PMC11361748; doi:10.1371/journal.pbio.3002779)
Supplement: S7 Table — A total of 209 genes from the 253 TAR-related human homologs (see S6 Table) were found to occur in the PSOR single-cell RNAseq data set (see Cheng and colleagues, [55]), and 11 of these genes show preferential expression in keratinocytes (KC) over the myeloid-lineage cells (see S6C Fig). These 11 genes form the basis for the “TAR11” composite score. (XLSX) [file pbio.3002779.s013.xlsx]

## Sheet: 7. TAR11
Supplemental Table 7. Identification of TAR11 transcriptomic signature.
209 genes occur in PSOR dataset	Average expression					KC>Myeloid AND KC>0.1?
	Melanocytes	Keratinocytes	KRT23_MMP7	T-Cells	Myeloid Lineage
ANGPTL4	0.0636562	0.290166	0.152302	0.193288	0.056211	yes
IFITM1	0.306694	0.150862	0.042319	0.189995	0.048363	yes
IFI16	1.29922	1.18458	0.747518	1.37101	0.945852	yes
PHLDA2	0.540415	1.06099	0.8492	0.669865	0.653782	yes
KLK1	0.0123658	0.102685	0.0894087	0.028413	0.016692	yes
PDPN	0.0203858	0.109907	0.0336724	0.082095	0.028818	yes
AKR1B10	0.0758555	0.554196	0.146836	0.296131	0.110013	yes
ACAT2	0.236885	0.292024	0.231847	0.313133	0.206577	yes
TUBB6	0.344928	0.549359	0.354967	0.324203	0.378425	yes
OAS1	0.302142	0.32089	0.134855	0.246144	0.083924	yes
HRH2	0.184349	0.172061	0.0230172	0.108659	0.077164	yes
C15orf48	0.0308288	0.021622	0.00670271	0.038604	2.3742	no
SLC2A6	0.0402412	0.0124484	0.0119161	0.003312	0.026179	no
BATF	0.0739836	0.0026275	0.00318654	0.687662	0.094743	no
TNFRSF1B	0.00158006	0.00208021	0.00149393	0.167092	0.197921	no
IGFL2	0.0029607	0.0209052	0.0250001	0.013939	0.006703	no
LCP1	0.0203575	0.00596105	0.00903738	0.757721	1.90168	no
LST1	0.0150651	0.00720754	0.00408149	0.089121	2.12316	no
MRC1	0.00133419	0.00010901	0	0	0.141362	no
IGFL3	0.00331053	0.0127164	0.194152	0.014603	0.002408	no
EMILIN2	0.0327362	0.00275027	0.00133783	0.015836	0.233203	no
FCGR2A	0.0498829	0.00268528	0.00257642	0.001109	0.658526	no
CD300C	0	0.000108407	0	0.001299	0.1031	no
IGFL4	0.00171561	0.00927404	0.134423	0.002636	0.002512	no
SCIMP	0.00154589	0.000885226	0.00103526	0	0.007684	no
ICOS	0.00156474	0.000455901	0.000433215	0.15243	0.001931	no
ITGB2	0.00908082	0.00249335	0.0863377	0.250265	0.853788	no
CCL18	0.603732	0.00161465	0.000898879	0.003883	0.002868	no
ITGAX	0.0017446	0.000103623	0.000691107	0.001428	0.094058	no
IL21R	0.00105933	0.000526942	0.00110589	0.080616	0.053668	no
SIGLEC14	0.000245355	0	0	0	0.010666	no
CNR2	0	0.000517513	0	0.003503	0.002124	no
CCL3	0.175055	0.00464656	0.00251956	0.425071	0.32674	no
ENTPD3	0.00557154	0.0193615	0.0665828	0.016726	0.00426	no
TLR8	0.000211088	5.72498e-05	0	0	0.04612	no
SIGLEC5	0	2.03081e-05	0	0	0.005168	no
CCL17	0.00697047	0.00209507	0	0.003247	0.255465	no
CCL3L3	0.00187971	0.00188775	0.00147641	0.060868	0.143591	no
SLAMF6	0	0.000251947	0	0.031554	0.001458	no
CD84	0.00116015	0.000766162	0.00311247	0.163293	0.191475	no
IGSF6	0.00488544	0.00180503	0.00176553	0.003393	1.10887	no
FCGR2B	0.041634	0.00149129	0.00117621	0	0.723027	no
NFE2	0.000430921	0.00100691	0.000707359	0.002124	0	no
BASP1	0.09891	0.107886	0.0364136	0.12095	0.780326	no
SIRPB1	0	0.000607741	0	0.010182	0.015906	no
IL4I1	0.0114522	0.00258552	0.00482781	0.055622	0.568947	no
CACNA1B	0.000534066	0.000115041	0.000688055	0.000958	0.000552	no
CYTH4	0.00194192	0.000749361	0.00150833	0.160194	0.128167	no
SIRPG	0.00185679	0.000447913	0.00193146	0.168537	0.00095	no
SLC16A3	0.00527555	0.0029156	0.00501826	0.023985	0.353499	no
ADGRF1	0.00568952	0.0342685	0.00320993	0.025687	0.006114	no
RAC2	0.013337	0.0465823	0.0130174	0.92168	0.237275	no
CYP7B1	0.0260378	0.0752461	0.0997742	0.04293	0.012355	no
MMP25	0.00248957	0.00140936	0	0.005907	0.023731	no
ADGRG3	0.00198764	0.000714355	0.000747234	0	0	no
SFMBT2	0.0199866	0.00133042	0.00173614	0.065258	0.074803	no
OLFM4	0	0.000132929	0	0	0	no
C5AR2	0.00073942	0.00146357	0.00749683	0	0.018364	no
TRIM5	0.0556035	0.0480838	0.0430038	0.058966	0.03976	no
TMEM163	0	0.000487131	0	0	0.010256	no
TIGIT	0.000269644	0.000507724	0.00115246	0.239227	0.003076	no
FPR1	0.000720186	0.000365904	0.000712953	0	0.42117	no
HAND1	0.0021035	0.00205392	0.00269837	0.005954	0	no
GPR35	0.000664845	0.000532146	0.0013595	0.004728	0.077411	no
CD8A	0.00087649	0.00103157	0.000995554	0.40419	0.003112	no
ZBP1	0	0.0014374	0	0.033055	0.011784	no
CLEC5A	0.000884257	0.000842582	0.00134534	0.003345	0.589383	no
SLC7A8	0.312888	0.0711543	0.0258092	0.073953	0.017059	no
TMEM156	0.000551368	0.00115021	0	0.033747	0.041788	no
HCK	0.0027253	0.00670406	0	0.003207	0.5742	no
AMER2	0.131502	0.000118073	0.0015823	0	0.001941	no
TYROBP	0.0178309	0.00892702	0.00699165	0.04006	2.77293	no
CCL8	0.00174828	0.0013281	0	0.003125	0.017937	no
GLIPR2	0.338385	0.00399536	0.00239667	0.180737	0.579193	no
GPR84	0.00177149	0.00328604	0.0019467	0.006341	0.162203	no
SLC11A1	0.00715316	0.00867584	0.00837282	0.008488	0.021141	no
B3GNT7	0.00516617	0.00154007	0.00315753	0	0.047053	no
TAL2	0	0.000622927	0	0	0.000558	no
PROK2	0	9.93089e-05	0	0.014779	0.001071	no
SIGLEC1	0	6.12853e-05	0	0	0.008659	no
TLR1	0.00994922	0.00307237	0.0190238	0.008306	0.211884	no
SPIB	0.00120169	0.00224224	0.000492993	0.001229	0.10869	no
OMG	0.0104196	0.000134472	0	0	0.001111	no
IL13	0	0.000343168	0.000931192	0.007673	0	no
SLFN12	0.0379136	0.0230073	0.0271859	0.060506	0.060887	no
SERPINE1	0.00467536	0.0264732	0.010304	0.022885	0.018585	no
UBASH3A	0.000677699	0.000194139	0	0.08024	0	no
SIGLEC12	0	0	0	0	0.005634	no
SLFN12L	0.00329678	0.0029561	0.000722515	0.072015	0.001854	no
FPR2	0	6.57098e-05	0	0.003311	0.021444	no
LIN28A	0	0.000179004	0	0	0	no
SIGLEC7	0	3.51806e-05	0	0	0.02383	no
MS4A6A	0.00437121	0.00448795	0.00116245	0.001703	1.09528	no
IL1RL1	0	0.000231263	0	0	0.001052	no
BST1	0.176225	0.0104919	0.00398601	0.005007	0.031413	no
SIGLEC9	0	5.59024e-05	0	0	0.066296	no
GML	0	0.000167236	0	0	0	no
SYK	0.0124609	0.076524	0.0268268	0.055063	0.201715	no
CD33	0.00154589	0.000635906	0.00112243	0	0.188271	no
BCL2A1	0.522255	0.00221899	0.00142177	0.018984	0.545483	no
TREM1	0	0.00106772	0	0.001009	0.057799	no
SAMSN1	0.00410993	0.00136228	0.000904441	0.45705	0.452712	no
CEBPE	0.000355403	0.000331931	0	0.003332	0.003045	no
DOK2	0.00152946	0.00138415	0.000691819	0.237676	0.280423	no
FCRLA	0.400099	0.00119092	0.000721348	0.004523	0.00662	no
EVI2B	0.0210578	0.00127873	0.000628118	0.276242	0.679486	no
MGAM	0	4.84976e-05	0	0	0.00589	no
FGR	0.00206441	0.00160521	0.000688981	0.001387	0.204597	no
S1PR3	0.00419363	0.0245969	0.0832842	0.010667	0.00379	no
CD6	0.00133714	0.00100314	0.00126891	0.140282	0.017249	no
KCNH4	0	0.000155091	0	0	0	no
HCLS1	0.00592319	0.00221565	0.00152932	0.397953	0.70535	no
TLR6	0.0109447	0.00311185	0.0187348	0.007319	0.074016	no
CORO1A	0.0157751	0.0101557	0.0151819	1.35006	1.2061	no
ARG2	0.0332487	0.0926112	0.029812	0.077486	0.016712	no
FOXF1	0	0.000188915	0	0	0	no
THEMIS2	0.115832	0.00301975	0.00625748	0.026628	0.188027	no
PIK3AP1	0	0.000206798	0	0.016742	0.046454	no
TH	0.00154999	0.00219284	0	0.001324	0.000475	no
RAB44	0	0.00271532	0	0	0.000391	no
CXCR4	0.0290591	0.0977453	0.0351723	0.72639	0.565115	no
PILRA	0.00162752	0.00457149	0.000645501	0.004422	0.210075	no
SNX20	0.00201401	0.000602233	0.000431816	0.069921	0.27247	no
MUC20	0.00407773	0.00837265	0.0130277	0.017748	0.003037	no
CD22	0	0.000903466	0	0.00238	0.007235	no
PILRB	0.0628596	0.0916892	0.0517008	0.087487	0.036956	no
MILR1	0.00149785	0.00493085	0.00103206	0	0.085908	no
SERPINB1	0.581097	0.315406	0.416017	0.400441	1.04993	no
PLEK	0.00181034	0.00146609	0	0.005112	0.880668	no
AKR1B15	0.00344804	0.0111564	0.0109706	0.007985	0.000728	no
FOXP3	0	0.000724167	0.00051856	0.050092	0	no
MRGPRX3	0	0.000458387	0	0	0	no
GAPT	0.000281725	0.000217796	0.000944987	0	0.197065	no
SOAT2	0.00598846	0.000596406	0.000845612	0	0.000596	no
CEACAM16	0	0.000118935	0	0	0	no
SLC15A3	0.00535657	0.010631	0.00479635	0.006257	0.052938	no
FCER1G	0.0171293	0.00791819	0.00862302	0.030208	2.08083	no
SLA	0.00366903	0.00188492	0.0029527	0.5481	0.44588	no
TNFSF4	0	0.000307112	0.000892471	0.036837	0.018855	no
MIR4435-2HG	0.018972	0.0107086	0.133392	0.418377	0.196322	no
RELT	0.0190074	0.0244592	0.0211724	0.028955	0.091318	no
MMP13	0	7.05726e-05	0.0200988	0	0.001102	no
GPR15	0	0.000116865	0	0.002913	0	no
IL27	0	3.54821e-05	0	0	0.024988	no
LHX1	0	0.000392442	0.000755744	0	0	no
RAET1G	0.00647498	0.0607635	0.0502671	0.030552	0.011297	no
SELP	0	4.28712e-05	0	0.004449	0.001468	no
LCP2	0.00441165	0.00140977	0.00285685	0.167168	0.392781	no
CCR7	0.00086527	0.00109939	0	0.056447	0.278374	no
RAET1L	0.00233682	0.0168848	0.0122603	0.007587	0.001524	no
MYO1F	0.0152291	0.0305195	0.0256544	0.202385	0.235939	no
MMP9	0.0031511	0.00226953	0.00124646	0.001529	0.477654	no
LILRB3	0.00866947	0.0178176	0.0055532	0.020164	0.114682	no
ULBP2	0.00920232	0.0347531	0.0309874	0.027547	0.010615	no
PTGER2	0	0.000781097	0.0352913	0.008853	0.007119	no
LAIR1	0.0043657	0.00272111	0.00265008	0.022654	0.07699	no
SYCP2	0.0113091	0.00823827	0.0417384	0.015313	0.00798	no
JAKMIP1	0	8.02182e-05	0	0.058136	0.00144	no
ALDH1A2	0	0.00197661	0.003968	0.002662	0	no
LAIR2	0.00453267	0.0193138	0.00298841	0.165871	0.008703	no
CCL4	0.00616617	0.00505278	0.00715415	0.528034	0.185821	no
PIK3R5	0.00124464	0.000156594	0.000868271	0.018655	0.067236	no
CLEC6A	0	0	0	0	0.004768	no
ADM2	0.000712991	0.00436412	0.00135376	0.009019	0	no
CCL4L2	0.00213925	0.00120939	0	0.053799	0.161926	no
NCF2	0.00469703	0.0201695	0.0137879	0.013978	0.387988	no
GAL	0.00636044	0.0195428	0.00815524	0.007126	0.003337	no
GLIPR1	0.00496192	0.00720726	0.0422488	0.234417	0.862489	no
PLAC8	0.00328782	0.000608044	0.00486927	0.011196	0.022201	no
B3GNT5	0.0394935	0.196646	0.0903367	0.117327	0.303677	no
CLEC4D	0	5.13068e-05	0	0	0.014958	no
MCEMP1	0	9.19051e-05	0	0	0.004921	no
CD101	0.000626723	0.00452379	0.00177723	0.020128	0.026149	no
CYTIP	0.00568777	0.00171492	0.00194551	0.436558	0.621518	no
EOMES	0.0027744	0.000182685	0	0.007849	0.00019	no
DHRS9	0.000434919	0.00427235	0	0.001861	0.102617	no
LILRA1	0	5.9807e-05	0	0	0.014634	no
CSF2RB	0.000245355	0.000474577	0	0.003677	0.261348	no
SLC28A2	0.0017102	0.00189279	0.000633124	0.004586	0.001223	no
ITGB3	0.00243907	1.62918e-05	0	0	0	no
LILRA2	0	0.000397692	0	0	0.052607	no
PPP1R3B	0.0220751	0.0191249	0.0462565	0.013694	0.024339	no
CD53	0.00653746	0.0026128	0.00267874	0.644066	0.892719	no
MYBPC3	0	0.00014923	0	0	0.006798	no
LILRA4	0	9.76786e-05	0	0	0.018367	no
FCGR3A	0.00127997	0.000674418	0	0.00808	0.245835	no
SLC39A14	0.074119	0.0264586	0.00170602	0.028039	0.015955	no
NCKAP1L	0.00269644	0.00136395	0.00054872	0.144049	0.30688	no
LILRA6	0.000919489	0.000146021	0	0	0.017799	no
TNIP3	0.011462	0.0803984	0.0120384	0.182075	0.041583	no
CTSE	0	0.000115193	0	0	0.000814	no
TNC	0.00993148	0.0433507	0.146647	0.038245	0.011285	no
RGS1	0.0217532	0.010317	0.00966472	0.855657	1.55282	no
TBXAS1	0.0198579	0.0233142	0.00333441	0.044975	0.079523	no
CD300A	0.000879759	0.00172857	0.0035703	0.020393	0.261524	no
CCRL2	0.000742902	0.000137885	0	0.009163	0.067476	no
SMOX	0.0712313	0.0232865	0.0226073	0.026187	0.015341	no
CCR2	0	0.000809426	0	0.01001	0.061981	no
RNASE2	0	0	0	0	0.01386	no
CLEC12A	0.00160189	4.821e-05	0	0.008527	0.011682	no
CLEC4A	0.00259202	0.00282584	0.00390376	0.001292	0.491352	no
VAV1	0.000991105	0.000703043	0.00141099	0.059543	0.080119	no
MPEG1	0	0.000323783	0.000650522	0	0.193452	no
LRRC25	0	0.000354923	0	0	0.04347	no
P4HA3	0	0.00147061	0.00192544	0.003252	0.001307	no
STX11	0.117859	0.053419	0.0885163	0.076279	0.173052	no
F5	0	0.00025879	0.000629435	0.039484	0.001393	no
HMGA2	0	0.00200533	0.000648138	0.001178	0	no
C19orf38	0.00144443	0.00121464	0	0.002418	0.093953	no
