# Supplementary material for: Repeated stress to the skin amplifies neutrophil infiltration in a keratin 17- and PKCα-dependent manner
Source: PLoS Biol. 2024 Aug 19;22(8):e3002779. doi: 10.1371/journal.pbio.3002779 (PMC11361748; doi:10.1371/journal.pbio.3002779)
Supplement: S8 Table — Fold changes for the mouse homologs corresponding to the human TAR11 gene signature following double TPA Tx (this study) or single TPA Tx (from Abdallah and colleagues, [65]) in mouse ear skin (source data: bulk RNAseq data sets from each study); 7 of these genes, highlighted in bold, showed exclusive or notably greater up-regulation with double TPA relative to single TPA treatment. The remaining 4 genes in the TRA11 group were either up-regulated to a similar degree in mouse ear skin subjected to single vs. double TPA Tx or were not detected in RNA-seq data set after a single TPA Tx. (XLSX) [file pbio.3002779.s014.xlsx]

## Sheet: 8. double vs single TPA
Supplemental Table 8. Changes in TAR11 gene expression after double vs. single TPA Tx in WT mice bulk RNA seq datasets.
		Double TPA Tx vs. Acetone control (Xu. et al)		Single TPA Tx vs. Acetone control (Abdallah. et al)
TAR Gene Human	TAR Gene Mouse	logFC	Adj.P	logFC	Adj.P
ACAT2	Acat3	4.502	0.0022	0.2273	0.113
IFI16	Ifi209	4.058	0.000352	0.604	0.0873
HRH2	Hrh2	4.084	4.81e-06	0.5141	0.0655
IFITM1	Ifitm1	4.893	5.13e-06	1.492	1.16e-11
AKR1B10	Akr1b8	3.171	4.8e-08	1.489	5.97e-11
OAS1	Oas1a	3.977	0.00174	1.03	0.00472
PDPN	Pdpn	3.628	2.59e-06	1.828	5.44e-14
ANGPTL4	Angptl4	3.248	4.78e-07	3.235	8.65e-13
PHLDA2	Phlda2	3.107	0.000118	3.324	1.87e-09
TUBB6	Tubb6	3.344	3.38e-08	3.893	2.12e-17
KLK1	Klk1b27	3.838	1.9e-05	Not available	Not available
IFI16 (repeat homology)	Ifi214	3.986	0.00206	Not available	Not available
