# Supplementary material for: Repeated stress to the skin amplifies neutrophil infiltration in a keratin 17- and PKCα-dependent manner
Source: PLoS Biol. 2024 Aug 19;22(8):e3002779. doi: 10.1371/journal.pbio.3002779 (PMC11361748; doi:10.1371/journal.pbio.3002779)
Supplement: S1 Data — (XLSX) [file pbio.3002779.s016.xlsx]

## Sheet: Fig. 1E
Percentage of Ly6g+ (neutrophil) area in mouse ear skin
	Single TPA	Double TPA (24h interval)	Double TPA (48h interval)
	2.4602	44.9803	1.278
	1.4224	71.1021	2.01983
	1.18	38.7013	0.247
mean	1.68753	51.5946	1.18161
SEM	0.392619	9.92074	0.514037
Statistical test:
One-way ANOVA, Tukey's multiple comparisons test

## Sheet: Fig. 1H
Percentage of Ly6g+ (neutrophil) area in mouse ear skin
	no priming	TPA primed, UVB at -24h	TPA primed, UVB at -48h
	0.003476	66.011	7.2168
	0.0552	60.3188	33.614
	0.7686	46.7376	7.4564
mean	0.275759	57.6891	16.0957
SEM	0.246873	5.717	8.75941
Statistical test:
One-way ANOVA, Tukey's multiple comparisons test

## Sheet: Fig. 2B 
Percentage of Ly6g+ (neutrophil) area in mouse ear skin
	WT										Krt17-/-
	Single TPA				Double TPA						Single TPA				Double TPA
	0h	6h	12h	24h	6h	12h	18h	24h	36h		0h	6h	12h	24h	6h	12h	18h	24h	36h
	0	2.4602	62.528	0.625	75.2474	32.141	53.0923	52.255	13.8038		0	4.312	42.5288	0.093	7.18575	46.3233	42.7743	84.6883	52.6879
	0	0.22616	15.0178	4.85067	50.5294	69.0512	81.0583	35.882	10.16		0	3.1415	21.0165	-0.025	16.6	64.1674	79.318	20.0843	15.9574
	0	2.07828	13.5578	1.303	61.1132	63.4503	37.4159	14.0103	11.8777		0	1.517	17.3143	9.225	22.8852	62.993	58.8087	23.3301	55.6019
			16.1922		70.1718	73.4543	32.1874	14.5009	6.3865				19.317		34.2785	37.7369	22.7359	43.9179	22.7162
mean	0	1.58821	26.8239	2.25956	64.2654	59.5242	50.9385	29.162	10.557		0	2.99017	25.0442	3.09767	20.2374	52.8051	50.9092	43.0052	36.7409
SEM	0	0.689893	11.9136	1.31026	5.43219	9.35443	10.9784	9.23294	1.57683		0	0.810387	5.87712	3.06386	5.68434	6.4676	12.0048	14.8627	10.1599
Statistical test:
Two-way ANOVA, Šídák's multiple comparisons test

## Sheet: Fig. 2D
Percentage of Ly6g+ (neutrophil) area in mouse ear skin
	WT		Krt17-/-
	Acetone+UVB	TPA+UVB	Acetone+UVB	TPA+UVB
	0.003	81.566	0.02	33.917
	0.00409	44.429	0.0125	35.7722
	0.263333	52.362	0.1245	26.6517
mean	0.090141	59.4523	0.0523333	32.1137
SEM	0.0865966	11.2915	0.0361482	2.78299
Statistical test:
One-way ANOVA, Tukey's multiple comparisons test

## Sheet: Fig. 2F
Percentage of Ly6g+ (neutrophil) area in mouse ear skin
	WT	Krt17ΔNLS/ΔNLS	Krt17−/−
	75.5565	76.783	32.4252
	69.0378	45.2629	14.0057
	59.7883	71.645	33.3374
mean	68.1275	64.5636	26.5894
SEM	4.57458	9.76368	6.29736
Statistical test:
One-way ANOVA, Tukey's multiple comparisons test

## Sheet: Fig. 2I
Reactome Pathway	-log10(adj. P)
Neutrophil degranulation	15.5346
Innate Immune System	15.3625
Immunoregulatory interactions between a Lymphoid and a non-Lymphoid cell	6.81816
GPVI-mediated activation cascade	4.29414
Chemokine receptors bind chemokines	3.41454
Dectin-2 family	3.06651
Cell surface interactions at the vascular wall	2.76195
Formyl peptide receptors bind formyl peptides and many other ligands	2.62525
DAP12 interactions	2.61439
G alpha (i) signalling events	2.04818
Activation of Matrix Metalloproteinases	1.84164
RNA Polymerase II Transcription	1.54821

## Sheet: Fig. 3B
Percentage of neutrophils initially seeded in the top chamber that migrated to the bottom chamber containing A431 cell conditioned medium
	A431 parental		A431 KRT17 KO
	Acetone	TPA	Acetone	TPA
	8.625	52.5	4.875	30.75
	11.625	36	6.375	23.625
	15.375	56.625	21.75	34.875
	13.5	44.625	24	34.125
mean	12.2812	47.4375	14.25	30.8438
SEM	1.4392	4.55307	5.01015	2.56802
Statistical test:
One-way ANOVA, Tukey's multiple comparisons test

## Sheet: Fig. 3C
CXCL1 level (pg/ml) in A431 conditioned medium
	A431 parental		A431 KRT17 KO
	Acetone	TPA	Acetone	TPA
	694	26626	1098	16770
	759	29992	1305	20663
	1284	22499	1275	18155
mean	912.333	26372.3	1226	18529.3
SEM	186.778	2166.76	64.5833	1139.29
Statistical test:
One-way ANOVA, Tukey's multiple comparisons test

## Sheet: Fig. 3D
CXCL11 level (pg/ml) in A431 conditioned medium
	A431 parental		A431 KRT17 KO
	Acetone	TPA	Acetone	TPA
	9	64.8	-5.8	27.6
	-9.2	53.9	-9.2	28.5
mean	-0.1	59.35	-7.5	28.05
SEM	9.1	5.45	1.7	0.45
Statistical test:
One-way ANOVA, Tukey's multiple comparisons test

## Sheet: Fig. 3E
Percentage of neutrophils initially seeded in the top chamber that migrated to the bottom chamber containing A431 cell conditioned medium
	A431 Parental						A431 KRT17 KO
Tx to A431:	Acetone	TPA	TPA	TPA	TPA		Acetone	TPA	TPA	TPA	TPA
Tx to neutrophil:			CXCR2 i	CXCR3 i	CXCR2 i + CXCR3 i				CXCR2 i	CXCR3 i	CXCR2 i + CXCR3 i
	38.25	57	37.5	42.75			33	45.75	34.5	43.5
	31.5	51.75	27.75	32.25			28.5	41.25	23.625	30
	42.5	60.5	47	45.5	42		39.5	44.25	39.5	45.5	44
	31.5	42	27.75	30.75	33		39.75	34.5	22.5	22.5	18.75
	13.5	29.25	19	31.5	22.75		16.5	18	23.25	25.5	18
	10.5	20.25	11.625	12.375	11.625		11.625	16.125	15	11.625	16.125
mean	27.9583	43.4583	28.4375	32.5208	27.3438		28.1458	33.3125	26.3958	29.7708	24.2188
SEM	5.3426	6.54517	5.16193	4.77214	6.55096		4.81603	5.38088	3.65154	5.27992	6.61681
Statistical test:
Two-way ANOVA, Šídák's multiple comparisons test

[truncated: 49 more sheets: Fig. 3G, Fig. 3I, Fig. 4B, Fig. 4D, Fig. 4E, Fig. 5B, Fig. 5D, Fig. 5E, Fig. 5F, Fig. 5H, Fig. 6D, Fig. 6F, Fig. 6H, Fig. 7b, Fig. 7d, Fig. 8B, Fig. 8D, Fig. 9A, Fig. 9B, Fig. 9C …]
